# Supplementary material for: Reduced Psychosocial Well-Being among the Children of Women with Early-Onset Breast Cancer
Source: Curr Oncol. 2023 Nov 21;30(12):10057–74. doi: 10.3390/curroncol30120731 (PMC10742300; doi:10.3390/curroncol30120731)
Supplement: Supplementary file 1 [file curroncol-30-00731-s001.zip]

Archive with 1 entries (1 files):
- curroncol-2665614-supplementary.pdf
